# Supplementary material for: A Time-Dependent Analysis of Association between Acupuncture Utilization and the Prognosis of Ischemic Stroke
Source: Healthcare (Basel). 2022 Apr 19;10(5):756. doi: 10.3390/healthcare10050756 (PMC9141209; doi:10.3390/healthcare10050756)
Supplement: Supplementary file 1 [file healthcare-10-00756-s001.zip]

Archive with 1 entries (1 files):
- healthcare-1626673-supplementary.pdf
